# Supplementary material for: Development of Cells Repository of Betta Species: A Tool for Genetic Conservation and Biotechnological Advancement
Source: Animals (Basel). 2026 Jan 28;16(3):408. doi: 10.3390/ani16030408 (PMC12896975; doi:10.3390/ani16030408)
Supplement: Supplementary file 1 [file animals-16-00408-s001.zip]

Archive with 1 entries (1 files):
- Proofread_supplementary data.pptx
